# Supplementary material for: The role of environmental gradients and microclimates in structuring communities and functional groups of lizards in a rainforest-savanna transition area
Source: PeerJ. 2024 Apr 26;12:e16986. doi: 10.7717/peerj.16986 (PMC11057429; doi:10.7717/peerj.16986)
Supplement: Supplemental Information 1 — All traps from one to ten (1-10) are relative to traps located in the savannah areas in both parks. (e.g., PNM01, PNM2... PNM10; and PNCA01, PNCA02... PNCA10). The traps allocated in forest habitats are from 11 to 25 (11-25), also in both parks (e.g., PNM11, PNM12... PNM25; and PNCA11, PNCA12... PNCA25). [file peerj-12-16986-s001.csv]

Kentropyx_altamazonicazonica	Chatogekko_amazonicuscus	Ameiva_ameivava	Cercosaura_anordosquama	Kentropyx_calcarata	Cercosaura_eigenmanni	Iphisa_elegans	Anolis_fuscoauratus	Manciola_guaporicola	Salvator_merianae	Copeoglossum_nigropunctatum	Cercosaura_olivacea	Leposoma_percarinatum	Hoplocercus_spinosus	Ophiodes_striatus	Anolis_tandai	Plica_umbra
8	0	0	0	0	0	0	0	0	2	0	0	0	0	0	0	0
0	0	1	0	0	0	0	0	0	0	0	1	0	0	0	0	0
4	0	0	0	0	0	0	0	0	0	0	0	0	0	0	0	0
2	0	0	1	0	0	0	0	0	0	0	1	0	2	0	0	0
2	0	0	0	0	0	0	0	0	0	0	1	0	0	0	0	0
0	0	0	0	0	0	0	0	0	0	0	3	0	0	0	0	0
2	0	0	0	0	0	0	0	0	0	0	2	0	0	0	0	0
3	0	0	0	0	1	0	0	1	0	0	1	0	1	0	0	0
4	0	0	0	0	0	0	0	3	0	0	1	0	0	0	0	0
0	0	1	0	0	0	0	0	0	0	0	6	0	0	0	0	0
0	0	0	0	0	0	0	0	0	0	0	0	0	0	0	0	0
6	0	0	0	0	0	0	0	0	0	0	0	0	0	0	0	0
2	0	0	0	0	0	0	0	0	0	0	0	0	0	0	0	0
0	0	0	0	0	0	0	0	0	0	0	0	0	0	0	0	0
0	0	0	0	0	0	0	0	0	0	1	0	1	0	0	0	0
0	0	0	0	0	0	0	0	0	0	1	0	0	0	0	0	0
0	0	0	0	0	0	0	0	0	0	0	0	0	0	0	0	0
0	0	0	0	1	0	1	0	0	0	0	0	1	0	0	0	0
0	0	0	0	0	0	0	0	0	0	0	0	0	0	0	0	0
0	0	0	0	2	0	0	1	0	0	0	0	0	0	0	0	0
0	0	0	1	3	0	0	0	0	0	0	1	0	0	0	0	0
0	0	0	1	1	0	0	0	0	0	0	0	0	0	0	2	2
0	0	0	1	2	0	0	0	0	0	0	0	0	0	0	0	0
0	0	0	0	0	0	0	0	0	0	0	0	0	0	0	0	0
0	0	0	0	0	0	0	0	0	0	0	0	0	0	0	0	0
0	0	0	0	0	0	0	0	0	0	6	2	0	0	0	0	0
0	0	0	0	0	0	0	0	0	0	2	1	0	0	0	0	0
0	0	1	0	0	0	0	0	0	0	1	1	0	0	0	0	0
0	0	0	0	0	0	0	0	0	0	2	1	0	0	0	0	0
0	0	2	0	0	0	0	0	0	0	0	0	0	0	0	0	0
0	0	4	0	0	0	0	0	0	0	2	0	0	0	0	0	0
1	0	0	0	0	0	0	0	0	0	1	0	0	0	1	0	0
0	0	0	0	0	0	0	0	0	0	0	1	0	0	0	0	0
0	0	2	0	0	0	0	0	0	0	2	1	0	0	0	0	0
0	0	7	0	0	0	0	0	0	0	3	1	0	0	1	0	0
1	0	0	0	0	0	0	0	0	0	1	0	0	0	0	0	1
0	0	0	0	0	0	0	0	0	0	0	0	0	0	0	0	0
0	1	0	0	0	0	0	0	0	0	0	0	0	0	0	0	0
0	0	0	0	0	0	0	0	0	0	1	0	0	0	0	0	0
0	0	1	0	0	0	0	1	0	0	0	0	0	0	0	0	0
0	0	1	0	0	0	0	1	0	0	0	0	0	0	0	0	0
0	0	0	0	0	0	0	0	0	0	0	0	0	0	0	0	0
0	0	0	0	0	0	0	0	0	0	0	0	0	0	0	0	0
0	0	0	0	0	0	0	0	0	0	0	0	0	0	0	0	0
0	1	0	0	0	0	0	0	0	0	0	0	0	0	0	0	0
0	0	0	0	0	0	0	0	0	0	0	0	0	0	0	0	0
0	2	0	0	1	0	0	1	0	0	0	0	0	0	0	0	0
0	0	1	0	0	0	0	0	0	0	0	0	0	0	0	0	0
0	0	1	0	0	0	0	0	0	0	0	0	0	0	0	0	0
0	0	0	0	1	0	0	0	0	0	1	0	0	0	0	0	0
