# Supplementary material for: The role of environmental gradients and microclimates in structuring communities and functional groups of lizards in a rainforest-savanna transition area
Source: PeerJ. 2024 Apr 26;12:e16986. doi: 10.7717/peerj.16986 (PMC11057429; doi:10.7717/peerj.16986)
Supplement: Supplemental Information 2 [file peerj-12-16986-s002.csv]

spp	id	tpref	mint.act	maxt.act	mass	svl	long	lat	locality	habitat	min.act.propsvl	maxt.act.propsvl	tpref.propsvl	min.act.propmass	maxt.act.propmass	tpref.propmass
Copeoglossum_nigropunctatum	1780	36.626	15.2	42	4.9	65	NA	NA	br319	savanna	0.233846154	0.646153846	0.563478632	3.102040816	8.571428571	7.474716553
Hoplocercus_spinosus	1782	31.843	18.2	39.2	11.5	68	-61.66037659	-8.498760983	Ponto08-Cerrado	savanna	0.267647059	0.576470588	0.46828159	1.582608696	3.408695652	2.768969404
Hoplocercus_spinosus	1783	29.602	16.5	37	25	99	-61.65923615	-8.49852981	Ponto04-Cerrado	savanna	0.166666667	0.373737374	0.299006734	0.66	1.48	1.184066667
Kentropyx_altamazonica	1784	32.909	13.4	44	12.5	81	-61.65836259	-8.498400394	Ponto01-Cerrado	savanna	0.165432099	0.543209877	0.406280293	1.072	3.52	2.632696296
Kentropyx_altamazonica	1785	34.879	16.7	40.6	15	85	-61.66063911	-8.498862321	Ponto09-Cerrado	savanna	0.196470588	0.477647059	0.410335512	1.113333333	2.706666667	2.325234568
Kentropyx_altamazonica	1786	35.538	22.8	33	13.5	80	-61.66063911	-8.498862321	Ponto09-Cerrado	savanna	0.285	0.4125	0.444224537	1.688888889	2.444444444	2.632441701
Kentropyx_altamazonica	1787	37.903	15.2	41.4	10.5	75	-61.65947956	-8.498602314	Ponto05-Cerrado	savanna	0.202666667	0.552	0.505375309	1.447619048	3.942857143	3.609823633
Kentropyx_altamazonica	1788	39.054	16.7	48.6	10.3	77	-61.65897799	-8.498550933	Ponto03-Cerrado	savanna	0.216883117	0.631168831	0.507198172	1.621359223	4.718446602	3.791675656
Kentropyx_altamazonica	1789	36.904	17.1	44.9	16.5	88	-61.65836259	-8.498400394	Ponto01-Cerrado	savanna	0.194318182	0.510227273	0.419368687	1.036363636	2.721212121	2.236632997
Kentropyx_altamazonica	1790	37.107	16.1	43.5	11	75	-61.66063911	-8.498862321	Ponto09-Cerrado	savanna	0.214666667	0.58	0.494755556	1.463636364	3.954545455	3.373333333
Kentropyx_altamazonica	1791	38.612	18.1	44.5	11	74	-61.65836259	-8.498400394	Ponto01-Cerrado	savanna	0.244594595	0.601351351	0.521786787	1.645454545	4.045454545	3.51020202
Kentropyx_altamazonica	1792	31.525	16.4	41.9	14	80	-61.65947956	-8.498602314	Ponto05-Cerrado	savanna	0.205	0.52375	0.394060185	1.171428571	2.992857143	2.251772487
Cercosaura_olivacea	1794	31.565	17.4	38.6	1.6	45	-61.66091169	-8.498915965	Ponto10-Mata	savanna	0.386666667	0.857777778	0.70144856	10.875	24.125	19.72824074
Cercosaura_olivacea	1795	25.789	13.9	39.5	2.7	48	-61.66091169	-8.498915965	Ponto10-Mata	savanna	0.289583333	0.822916667	0.537268519	5.148148148	14.62962963	9.551440329
Norops_fuscoauratus	1796	29.876	17.1	36.8	1.9	48	-61.66203755	-8.502415074	Ponto20-Mata	forest	0.35625	0.766666667	0.622407407	9	19.36842105	15.72397661
Iphisa_elegans	1797	27.877	18.9	39.3	2.16	57	-61.65923615	-8.49852981	Ponto04-Cerrado	forest	0.331578947	0.689473684	0.489074074	8.75	18.19444444	12.9061214
Manciola_guaporicola	1798	41.72230769	19.8	38.4	NA	75	-61.65923615	-8.49852981	Ponto04-Cerrado	savanna	0.264	0.512	0.556297436	NA	NA	NA
Hoplocercus_spinosus	1801	31.52815385	19.7	35.4	11.5	72	-61.65923615	-8.49852981	Ponto04-Cerrado	savanna	0.273611111	0.491666667	0.437891026	1.713043478	3.07826087	2.741578596
Cercosaura_olivacea	1802	33.32430769	16.9	36.5	2.1	47	-61.65923615	-8.49852981	Ponto04-Cerrado	savanna	0.359574468	0.776595745	0.709027823	8.047619048	17.38095238	15.86871795
Cercosaura_olivacea	1803	34.88538462	14.5	37.8	2.7	48	-61.66037659	-8.498760983	Ponto08-Cerrado	savanna	0.302083333	0.7875	0.726778846	5.37037037	14	12.92051282
Cercosaura_olivacea	1804	37.34876923	15.9	39.2	2.1	43	-61.66063911	-8.498862321	Ponto09-Cerrado	savanna	0.369767442	0.911627907	0.868576029	7.571428571	18.66666667	17.7851282
Kentropyx_altamazonica	1805	38.00446154	17.2	41.9	15	84	-61.65923615	-8.49852981	Ponto04-Cerrado	savanna	0.204761905	0.498809524	0.452434066	1.146666667	2.793333333	2.533630769
Kentropyx_altamazonica	1806	39.95123077	17.3	44	16.5	86	-61.66199137	-8.500293447	Ponto12-Mata-Transição	savanna	0.201162791	0.511627907	0.464549195	1.048484848	2.666666667	2.421286713
Kentropyx_altamazonica	1807	40.266	14.1	45.5	10.5	75	-61.66199137	-8.500293447	Ponto12-Mata-Transição	savanna	0.188	0.606666667	0.53688	1.342857143	4.333333333	3.834857143
Kentropyx_altamazonica	1808	37.54461538	15.2	42.7	12.8	80	-61.66199137	-8.500293447	Ponto12-Mata-Transição	savanna	0.19	0.53375	0.469307692	1.1875	3.3359375	2.933173077
Kentropyx_altamazonica	1809	37.43230769	16.6	46.7	16.3	85	-61.66199137	-8.500293447	Ponto12-Mata-Transição	savanna	0.195294118	0.549411765	0.44038009	1.018404908	2.865030675	2.296460594
Kentropyx_calcarata	1810	28.284	16.3	46.1	25	97	-61.66223536	-8.503101133	Ponto22-Mata	forest	0.168041237	0.475257732	0.291587629	0.652	1.844	1.13136
Kentropyx_calcarata	1811	37.56353846	15.9	44.3	16	87	-61.66214752	-8.502716152	Ponto21-Mata	forest	0.182758621	0.509195402	0.43176481	0.99375	2.76875	2.347721154
Loxopholis_percarinatum	1812	28.352	20.9	36.6	0.6	29	-61.66183638	-8.501863629	Ponto18	forest	0.720689655	1.262068966	0.977655172	34.83333333	61	47.25333333
Kentropyx_altamazonica	1813	36.88753846	18.3	45.7	13.5	83	-61.66199137	-8.500293447	Ponto13	savanna	0.220481928	0.55060241	0.444428174	1.355555556	3.385185185	2.732410256
Ameiva_ameiva	1835	37.5462963	20.3	46.4	61	128	-61.65866668	-8.498522351	Ponto02-Cerrado	savanna	0.15859375	0.3625	0.29333044	0.332786885	0.760655738	0.615513054
Cercosaura_eigenmanni	1836	35.1062963	17.1	35.9	1.1	38	-61.66037659	-8.498760983	Ponto08-Cerrado	savanna	0.45	0.944736842	0.923849903	15.54545455	32.63636364	31.91481481
Kentropyx_altamazonica	1837	28.475	18.3	42.7	16.5	87	-61.65897799	-8.498550933	Ponto03-Cerrado	savanna	0.210344828	0.490804598	0.327298851	1.109090909	2.587878788	1.725757576
Kentropyx_calcarata	1838	35.47703704	18.3	44.6	34	115	-61.66203755	-8.502415074	Ponto20-Mata	forest	0.159130435	0.387826087	0.308495974	0.538235294	1.311764706	1.043442266
Norops_tandai	1839	25.98574074	16.1	41.5	4.6	69	-61.66223536	-8.503101133	Ponto22-Mata	forest	0.233333333	0.601449275	0.376604938	3.5	9.02173913	5.649074074
Kentropyx_altamazonica	1856	29.11784615	13.8	46.1	10.8	75	-61.65836259	-8.498400394	Ponto01-Cerrado	savanna	0.184	0.614666667	0.388237949	1.277777778	4.268518519	2.696096866
Kentropyx_altamazonica	1857	38.06307692	19.9	45.6	8.6	70	-61.65923615	-8.49852981	Ponto04-Cerrado	savanna	0.284285714	0.651428571	0.543758242	2.313953488	5.302325581	4.425939177
Cercosaura_olivacea	1858	NA	16.1	41.2	1.6	43	-61.65979204	-8.498629974	Ponto06	savanna	0.374418605	0.958139535	NA	10.0625	25.75	NA
Cercosaura_olivacea	1859	25.03138462	16.1	40.6	2.9	50	-61.65979204	-8.498629974	Ponto06	savanna	0.322	0.812	0.500627692	5.551724138	14	8.631511938
Cercosaura_olivacea	1860	27.78476923	13.1	39.1	2.1	46	-61.65979204	-8.498629974	Ponto06	savanna	0.284782609	0.85	0.604016722	6.238095238	18.61904762	13.23084249
Kentropyx_altamazonica	1861	36.81892308	20.3	43.4	7.1	65	-61.66063911	-8.498862321	Ponto09-Cerrado	savanna	0.312307692	0.667692308	0.56644497	2.85915493	6.112676056	5.185763814
Kentropyx_calcarata	1862	35.42461538	16	43.2	28	100	-61.66203755	-8.502415074	Ponto20-Mata	forest	0.16	0.432	0.354246154	0.571428571	1.542857143	1.265164835
Kentropyx_altamazonica	1865	36.90883333	15.6	42.9	17	88	-61.65836259	-8.498400394	Ponto01-Cerrado	savanna	0.177272727	0.4875	0.419418561	0.917647059	2.523529412	2.171107843
Kentropyx_altamazonica	1866	37.16366667	15.1	44.5	10	75	-61.65836259	-8.498400394	Ponto01-Cerrado	savanna	0.201333333	0.593333333	0.495515556	1.51	4.45	3.716366667
Copeoglossum_nigropunctatum	1869	35.10333333	20.5	42.6	2.3	50	NA	NA	BasePARNA-CamposAmazonicos	savanna	0.41	0.852	0.702066667	8.913043478	18.52173913	15.26231884
Cercosaura_olivacea	1914	31.67169231	14.7	39.7	2.8	50.38	-61.66091169	-8.498915965	Ponto10-Cerrado	savanna	0.291782453	0.788011116	0.62865606	5.25	14.17857143	11.31131868
Cercosaura_olivacea	1915	34.09	14.7	36.9	1.7	39.97	-61.66091169	-8.498915965	Ponto10-Cerrado	savanna	0.367775832	0.923192394	0.852889667	8.647058824	21.70588235	20.05294118
Cercosaura_anordosquama	1916	31.33076923	NA	38.4	2.8	53.31	-61.66199137	-8.500293447	Ponto12-Mata-Transição	savanna	NA	0.720315138	0.587709046	NA	13.71428571	11.18956044
Kentropyx_altamazonica	1917	37.51476923	13.8	42.9	8.5	68.38	-61.66199137	-8.500293447	Ponto12-Mata-Transição	savanna	0.201813396	0.627376426	0.548621954	1.623529412	5.047058824	4.413502262
Kentropyx_altamazonica	1918	38.45569231	15.5	43.2	17.5	85.17	-61.66199137	-8.500293447	Ponto13-MataTransição	savanna	0.181988963	0.507220852	0.451516876	0.885714286	2.468571429	2.197468132
Copeoglossum_nigropunctatum	1919	38.87861538	13.8	43.7	5.7	63.5	-61.66210083	-8.50087909	Ponto15	savanna	0.217322835	0.688188976	0.61226166	2.421052632	7.666666667	6.820809716
Plica_umbra	1920	34.23846154	17	37	16.5	87.37	-61.66223536	-8.503101133	Ponto22-Mata	forest	0.194574797	0.423486323	0.391878923	1.03030303	2.242424242	2.075058275
Loxopholis_percarinatum	1921	29.85938462	17.5	34.8	1.2	35.18	-61.66210083	-8.50087909	Ponto15	forest	0.497441728	0.989198408	0.848760222	14.58333333	29	24.88282052
Kentropyx_altamazonica	1930	37.66384615	16.4	41.9	14.5	84.83	-61.66009094	-8.498726785	Ponto07	savanna	0.193327832	0.493929035	0.443992056	1.131034483	2.889655172	2.597506631
Kentropyx_calcarata	1931	41.31061538	17.8	44.7	10	73.62	-61.66214752	-8.502716152	Ponto21	forest	0.241782124	0.607171964	0.561133053	1.78	4.47	4.131061538
Kentropyx_calcarata	1932	29.07385965	16.7	41.8	21	93.1	-61.66221902	-8.503318224	Ponto23	forest	0.179377014	0.448979592	0.312286355	0.795238095	1.99047619	1.384469507
Plica_umbra	1933	29.12246154	15	38.8	17	83.48	-61.66223536	-8.503101133	Ponto22-Mata	forest	0.179683757	0.464781984	0.348855553	0.882352941	2.282352941	1.713085973
Cercosaura_olivacea	1934	35.91215385	17	39.3	2.6	45.64	-61.66091169	-8.498915965	Ponto10	savanna	0.37248028	0.861086766	0.786857008	6.538461538	15.11538462	13.81236687
Ameiva_ameiva	1935	25.99276923	14.5	45	5.5	62.14	NA	NA	BasePARNA-CamposAmazonicos	savanna	0.233344062	0.724171226	0.418293679	2.636363636	8.181818182	4.725958042
Ameiva_ameiva	1936	33.19876923	18.8	42.5	47	115.54	NA	NA	BasePARNA-CamposAmazonicos	savanna	0.162714212	0.367837978	0.287335721	0.4	0.904255319	0.706356792
Salvator_merianae	1948	35.19523077	21.8	41.4	340	220	-61.65836259	-8.498400394	ProximoPonto01-Cerrado	savanna	0.099090909	0.188181818	0.159978322	0.064117647	0.121764706	0.103515385
Manciola_guaporicola	1956	27.33307692	16	45.7	5.9	70.55	-61.66063911	-8.498862321	Ponto09-Cerrado	savanna	0.226789511	0.647767541	0.387428447	2.711864407	7.745762712	4.632724902
Cercosaura_olivacea	1958	28.19323077	12	42.7	2.6	48.55	-61.66091169	-8.498915965	Ponto10	savanna	0.247167868	0.879505664	0.580705062	4.615384615	16.42307692	10.8435503
Cercosaura_olivacea	1959	30.89753846	9.5	NA	4.1	56.19	NA	NA	NA	savanna	0.169069229	NA	0.549876107	2.317073171	NA	7.53598499
Kentropyx_calcarata	1960	34.63153846	13.1	46.3	13.5	80.31	-61.66214752	-8.502716152	Ponto21	forest	0.163117918	0.576516	0.431223241	0.97037037	3.42962963	2.565299145
Manciola_guaporicola	1971	28.34476923	14.6	46.3	4.1	63.31	NA	NA	EstradaparaAfloramento	savanna	0.230611278	0.731322066	0.447713935	3.56097561	11.29268293	6.913358349
Salvator_merianae	1972	34.36215385	13.7	45.4	12	80.39	-61.65836259	-8.498400394	Ponto01-Cerrado	savanna	0.170419206	0.564746859	0.427443138	1.141666667	3.783333333	2.863512821
Norops_tandai	1973	30.75415385	13	42.2	2.7	53.13	-61.66223536	-8.503101133	Ponto22-Mata	forest	0.244682853	0.794278186	0.57884724	4.814814815	15.62962963	11.39042735
Kentropyx_calcarata	1974	35.09492308	17.3	47.4	5.1	57.39	-61.66183638	-8.501863629	Ponto18	forest	0.301446245	0.825927862	0.611516346	3.392156863	9.294117647	6.881357467
Manciola_guaporicola	1975	21.14784615	13.1	43	4.2	61.95	-61.66063911	-8.498862321	Ponto09-Cerrado	savanna	0.211460856	0.694108152	0.341369591	3.119047619	10.23809524	5.035201464
Manciola_guaporicola	1976	28.64076923	11.7	42.3	4.7	66.39	-61.66063911	-8.498862321	Ponto09-Cerrado	savanna	0.17623136	0.637144148	0.431401856	2.489361702	9	6.093780687
Manciola_guaporicola	1977	34.40215385	16.8	43.1	4.4	61.75	-61.66037659	-8.498760983	Ponto08-Cerrado	savanna	0.272064777	0.697975709	0.5571199	3.818181818	9.795454545	7.81867133
Cercosaura_olivacea	1978	30.74369231	10	39.3	2.8	49.77	-61.66009094	-8.498726785	Ponto07-Cerrado	savanna	0.200924252	0.789632309	0.617715337	3.571428571	14.03571429	10.97989011
Cercosaura_anordosquama	1979	NA	14.3	38.8	4.1	55.34	-61.65923615	-8.49852981	Ponto04-Cerrado	savanna	0.258402602	0.701120347	NA	3.487804878	9.463414634	NA
Cercosaura_anordosquama	1980	34.12646154	16	43.6	1.8	43.48	-61.65923615	-8.49852981	Ponto04-Cerrado	savanna	0.367985281	1.00275989	0.78487722	8.888888889	24.22222222	18.9591453
Kentropyx_calcarata	1986	35.80984615	13.3	42.6	28	102.58	-61.66222128	-8.503922643	TrilhadoFaveiroproximoaoPonto25	forest	0.129654903	0.415285631	0.349091891	0.475	1.521428571	1.278923077
Cercosaura_olivacea	1989	32.55061538	13.4	40.4	2.7	46.43	-61.65866668	-8.498522351	Ponto02-Cerrado	savanna	0.288606504	0.870127073	0.701068606	4.962962963	14.96296296	12.05578347
Kentropyx_calcarata	1990	35.62076923	18.5	42.4	32	102.6	-61.66221902	-8.503318224	Ponto23	forest	0.180311891	0.413255361	0.347180987	0.578125	1.325	1.113149038
Chatogekko_amazonicus	2005	NA	22	34.2	0.5	24.17	-63.87029839	-7.874305844	Pt15	forest	0.91021928	1.414977245	NA	44	68.4	NA
Ameiva_ameiva	2006	28.05123077	21.6	43.5	73	141.48	-63.87029839	-7.874305844	Pt15	savanna	0.152671756	0.307463953	0.198269938	0.295890411	0.595890411	0.384263435
Plica_umbra	2007	31.146	16	38.3	20	87.77	-63.86953748	-7.87484589	Pt11	forest	0.182294634	0.436367779	0.354854228	0.8	1.915	1.557277778
Copeoglossum_nigropunctatum	2012	33.46	14.4	42.3	12	83.57	-63.85678835	-7.890327349	Pt10	savanna	0.172310638	0.506162499	0.400387344	1.2	3.525	2.788364198
Copeoglossum_nigropunctatum	2013	29.555	13.1	42.8	12.5	81.88	-63.85466622	-7.891659318	Pt01	savanna	0.15999023	0.52271617	0.36095958	1.048	3.424	2.36442963
Copeoglossum_nigropunctatum	2014	35.678	14.6	41.3	12.5	83.99	-63.85466622	-7.891659318	Pt01	savanna	0.173830218	0.491725205	0.424786019	1.168	3.304	2.854222222
Copeoglossum_nigropunctatum	2015	35.623	19.3	43.2	5.3	60.43	-63.85488851	-7.891568458	Pt02	savanna	0.319377792	0.714876717	0.589494426	3.641509434	8.150943396	6.721348707
Ameiva_ameiva	2016	34.622	15	45.1	70	136.34	-63.85555428	-7.891109465	Pt05	savanna	0.11001907	0.33079067	0.253938954	0.214285714	0.644285714	0.494600529
Cercosaura_olivacea	2017	30.759	24.2	35	2.1	44.98	-63.85488851	-7.891568458	Pt02	savanna	0.538016896	0.77812361	0.683826557	11.52380952	16.66666667	14.64691358
Ameiva_ameiva	2049	NA	22.2	45.1	145	171.35	NA	NA	Mapinguari-Cerrado	savanna	0.129559381	0.263203968	NA	0.153103448	0.311034483	NA
Ameiva_ameiva	2050	NA	22	46.1	14	84.46	-63.87029839	-7.874305844	Pt15	savanna	0.260478333	0.545820507	NA	1.571428571	3.292857143	NA
Copeoglossum_nigropunctatum	2051	NA	12	43.6	12.5	84.74	-63.87012756	-7.874709936	Pt14	savanna	0.141609629	0.514514987	NA	0.96	3.488	NA
Copeoglossum_nigropunctatum	2052	NA	9.6	44.1	12	82.18	-63.85571538	-7.890777625	Pt06	savanna	0.116816744	0.536626917	NA	0.8	3.675	NA
Copeoglossum_nigropunctatum	2053	NA	11.4	43.1	11.5	82.8	-63.87310733	-7.874583118	Pt25	savanna	0.137681159	0.520531401	NA	0.991304348	3.747826087	NA
Copeoglossum_nigropunctatum	2054	NA	13	43.4	12	85.42	-63.85515547	-7.891396796	Pt03	savanna	0.152189183	0.508077734	NA	1.083333333	3.616666667	NA
Copeoglossum_nigropunctatum	2055	NA	11.8	43	12	92.39	-63.86953748	-7.87484589	Pt11	savanna	0.12771945	0.465418335	NA	0.983333333	3.583333333	NA
Cercosaura_olivacea	2056	NA	14.9	37.3	1.5	42.54	-63.85571538	-7.890777625	Pt06	savanna	0.35025858	0.876821815	NA	9.933333333	24.86666667	NA
Ameiva_ameiva	2077	32.339	18.9	44	115	154.45	-63.85678835	-7.890327349	Mapinguari-Cerrado	savanna	0.122369699	0.284881839	0.209379759	0.164347826	0.382608696	0.281206119
Norops_fuscoauratus	2087	26.657	24.3	35.1	1.9	49.37	-63.87029839	-7.874305844	Pt15	forest	0.492201742	0.710958072	0.539947787	12.78947368	18.47368421	14.03011696
Cercosaura_olivacea	2088	32.499	NA	41.3	1.8	44.15	NA	NA	NA	savanna	NA	0.935447339	0.736105868	NA	22.94444444	18.05504115
Cercosaura_olivacea	2089	NA	17.2	39.2	1.8	46.41	NA	NA	NA	savanna	0.370609782	0.844645551	NA	9.555555556	21.77777778	NA
Copeoglossum_nigropunctatum	2090	37.804	17	44.9	6.2	68.18	-63.87012756	-7.874709936	Pt14	savanna	0.249339982	0.658550895	0.554466391	2.741935484	7.241935484	6.097341697
Copeoglossum_nigropunctatum	2091	37.666	15.5	43.7	9	77.81	-63.85571538	-7.890777625	Pt06	savanna	0.199203187	0.56162447	0.484080405	1.722222222	4.855555556	4.185144033
Copeoglossum_nigropunctatum	2092	29.094	14.6	43.7	15	90.07	-63.87310733	-7.874583118	Pt25	savanna	0.162096147	0.485178195	0.323020367	0.973333333	2.913333333	1.93962963
Copeoglossum_nigropunctatum	2093	37.441	14.9	41.7	11.5	89.18	-63.85515547	-7.891396796	Pt03	savanna	0.16707782	0.467593631	0.419837532	1.295652174	3.626086957	3.255748792
Chatogekko_amazonicus	2086	NA	NA	NA	0.5	24.86	-63.85530367	-7.891127737	Pt04	forest	NA	NA	NA	NA	NA	NA
Kentropyx_altamazonica	2097	36.371	12.5	44.3	17	88.04	-63.86953748	-7.87484589	Pt11	savanna	0.141980918	0.503180373	0.413118195	0.735294118	2.605882353	2.139466231
Ameiva_ameiva	2098	32.106	20.8	45.8	14.5	82.2	-63.85571538	-7.890777625	Pt06	savanna	0.253041363	0.557177616	0.390589799	1.434482759	3.15862069	2.214240102
Ameiva_ameiva	2099	30.169	16.1	48.9	11.5	77.27	-63.85678835	-7.890327349	Pt10	savanna	0.208360295	0.632845865	0.390439488	1.4	4.252173913	2.623413849
Ameiva_ameiva	2100	34.641	15.6	44.3	50	122.72	-63.85571538	-7.890777625	Pt06	savanna	0.127118644	0.360984355	0.282279142	0.312	0.886	0.692825926
Ameiva_ameiva	2106	35.915	17	45.1	80	142.63	-63.85647227	-7.890331037	Pt09	savanna	0.119189511	0.316202762	0.251806669	0.2125	0.56375	0.448939815
Ameiva_ameiva	2107	30.561	18.1	42.8	9.5	71.92	-63.8706091	-7.874486642	Pt16	savanna	0.251668521	0.595105673	0.424924299	1.905263158	4.505263158	3.216900585
Chatogekko_amazonicus	2108	NA	NA	36.1	0.4	22.91	-63.85466622	-7.891659318	Pt01	forest	NA	1.575731122	NA	NA	90.25	NA
Copeoglossum_nigropunctatum	2109	37.585	13.3	43.1	11	87.13	-63.85466622	-7.891659318	Pt01	savanna	0.152645472	0.494663147	0.431371174	1.209090909	3.918181818	3.416851852
Copeoglossum_nigropunctatum	2110	37.453	14.5	44.2	4	55.45	-63.85466622	-7.891659318	Pt01	savanna	0.261496844	0.797114518	0.675440003	3.625	11.05	9.363287037
Cercosaura_olivacea	2115	29.85984615	17.8	38.6	2.1	43.39	-63.85466622	-7.891659318	Pt01	savanna	0.410232773	0.8896059	0.688173454	8.476190476	18.38095238	14.21897436
Cercosaura_olivacea	2116	29.93492308	15	42.3	2.3	46.71	-63.85515547	-7.891396796	Pt03	savanna	0.321130379	0.905587669	0.640867546	6.52173913	18.39130435	13.01518395
Cercosaura_olivacea	2117	31.634	13.3	40.6	2.1	46.72	-63.85530367	-7.891127737	Pt04	savanna	0.284674658	0.869006849	0.677097603	6.333333333	19.33333333	15.06380952
Cercosaura_olivacea	2118	32.87953846	13.5	36	2.2	47.26	-63.85628267	-7.890556762	Pt08	savanna	0.28565383	0.761743546	0.695716006	6.136363636	16.36363636	14.94524475
Norops_fuscoauratus	2119	31.47307692	18.5	36.7	1.7	47.69	-63.8706091	-7.874486642	Pt16	forest	0.387921996	0.769553365	0.659951288	10.88235294	21.58823529	18.51357466
Copeoglossum_nigropunctatum	2120	36.76215385	11.9	43.1	4.1	57.97	-63.85488851	-7.891568458	Pt02	savanna	0.205278592	0.743488011	0.634158252	2.902439024	10.51219512	8.966378988
Ameiva_ameiva	2122	35.43583333	16.9	44.8	140	159.54	-63.85678835	-7.890327349	Pt10	savanna	0.105929547	0.280807321	0.222112532	0.120714286	0.32	0.253113095
Ameiva_ameiva	2126	32.6095	18.1	43.6	56	125.41	-63.85678835	-7.890327349	Pt10	savanna	0.144326609	0.347659676	0.260023124	0.323214286	0.778571429	0.5823125
Ameiva_ameiva	2127	32.0665	19	42.8	28	102.02	-63.85678835	-7.890327349	Pt10	savanna	0.186237993	0.419525583	0.31431582	0.678571429	1.528571429	1.145232143
Ameiva_ameiva	2128	29.2375	17.2	45.6	13	81.43	-63.85678835	-7.890327349	Pt10	savanna	0.211224364	0.559990176	0.359050718	1.323076923	3.507692308	2.249038462
Ameiva_ameiva	2129	32.5685	18.2	42.8	22	93.91	-63.85555428	-7.891109465	Pt05	savanna	0.193802577	0.455755511	0.346805452	0.827272727	1.945454545	1.480386364
Ameiva_ameiva	2130	23.6645	17.4	43.2	13.5	80.79	-63.85647227	-7.890331037	Pt09	savanna	0.21537319	0.534719644	0.292913727	1.288888889	3.2	1.752925926
Kentropyx_altamazonica	2131	38.943	16.8	39.5	3.4	50.59	-63.85590297	-7.890561707	Pt07	savanna	0.332081439	0.780786717	0.769776636	4.941176471	11.61764706	11.45382353
Copeoglossum_nigropunctatum	2132	32.41107692	13.5	44.4	11.5	83.11	-63.85466622	-7.891659318	Pt01	savanna	0.162435327	0.534231741	0.389978064	1.173913043	3.860869565	2.818354515
Copeoglossum_nigropunctatum	2133	33.19184615	14	45.5	10.5	84.56	-63.85530367	-7.891127737	Pt04	savanna	0.165562914	0.53807947	0.392524198	1.333333333	4.333333333	3.161128205
Copeoglossum_nigropunctatum	2134	27.48	14.4	42.3	11.5	84.56	-63.85530367	-7.891127737	Pt04	savanna	0.170293283	0.500236518	0.324976348	1.252173913	3.67826087	2.389565217
Ophiodes_striatus	2153	29.85769231	22.7	41.2	20	181	-63.85678835	-7.890327349	Pt10	savanna	0.125414365	0.227624309	0.164959626	1.135	2.06	1.492884616
Ameiva_ameiva	2162	33.19793651	15	NA	10.5	73.84	NA	NA	NA	savanna	0.203141928	NA	0.449592856	1.428571429	NA	3.161708239
Kentropyx_calcarata	2163	37.64444444	16.1	45.2	13	80.78	-63.87229487	-7.874683701	Pt22	forest	0.199306759	0.559544442	0.466011939	1.238461538	3.476923077	2.895726495
Ameiva_ameiva	2164	29.43936508	20.1	46.6	11.5	78.84	-63.87250484	-7.87441724	Pt23	savanna	0.254946728	0.591070523	0.373406457	1.747826087	4.052173913	2.55994479
Chatogekko_amazonicus	2175	NA	NA	33	0.3	20.13	NA	NA	NA	forest	NA	1.639344262	NA	NA	110	NA
Ameiva_ameiva	2165	34.50507937	18	46.5	155	174.57	-63.85678835	-7.890327349	Pt10	savanna	0.1031105	0.266368792	0.197657555	0.116129032	0.3	0.222613415
Ameiva_ameiva	2181	28.79571429	17	45.3	25.5	97.34	-63.85678835	-7.890327349	Pt10	savanna	0.174645572	0.465379084	0.295826118	0.666666667	1.776470588	1.129243698
