# Supplementary material for: The role of environmental gradients and microclimates in structuring communities and functional groups of lizards in a rainforest-savanna transition area
Source: PeerJ. 2024 Apr 26;12:e16986. doi: 10.7717/peerj.16986 (PMC11057429; doi:10.7717/peerj.16986)
Supplement: Supplemental Information 3 — The functional traits that appear in the “prop” in the title, that is proportional to: mass or svl (length). When there is no “prop” in the parameter title it means that it is the raw data. [file peerj-12-16986-s003.csv]

trap	tpref	mint.act	maxt.act	mass	svl	habitat	site
trap01	35.13969577	15.25714286	44.61428571	12.82857143	80.19857143	savanna	pnca
trap02	35.04845584	16.85	43.4	31.85	87.215	savanna	pnca
trap03	33.76462963	17.5	45.65	13.4	82	savanna	pnca
trap04	26.76926116	15.81111111	35.55555556	7.333333333	61.75777778	savanna	pnca
trap05	34.71398148	15.8	41.65	12.25	77.5	savanna	pnca
trap06	17.60538462	15.1	40.3	2.2	46.33333333	savanna	pnca
trap07	34.20376923	13.2	40.6	8.65	67.3	savanna	pnca
trap08	34.05924573	16.65	39	4.925	53.9375	savanna	pnca
trap09	32.35156659	16.575	41.3375	7.9375	68.36125	savanna	pnca
trap10	31.20352517	14.95	39.45	2.333333333	46.25666667	savanna	pnca
trap11	NA	NA	NA	NA	NA	forest	pnca
trap12	37.33994872	12.83333333	43.36666667	11.23333333	74.615	forest	pnca
trap13	37.67161539	16.9	44.45	15.5	84.085	forest	pnca
trap14	NA	NA	NA	NA	NA	forest	pnca
trap15	34.369	15.65	39.25	3.45	64.34	forest	pnca
trap16	NA	NA	NA	NA	NA	forest	pnca
trap17	NA	NA	NA	NA	NA	forest	pnca
trap18	31.72346154	19.1	42	2.85	43.195	forest	pnca
trap19	NA	NA	NA	NA	NA	forest	pnca
trap20	33.59240266	17.13333333	41.53333333	21.3	87.66666667	forest	pnca
trap21	37.83523077	15.6	45.1	13.16666667	80.31	forest	pnca
trap22	29.67696353	15.48	41.12	13.16	77.996	forest	pnca
trap23	32.34731444	17.6	42.1	26.5	97.85	forest	pnca
trap24	NA	NA	NA	NA	NA	forest	pnca
trap25	NA	NA	NA	NA	NA	forest	pnca
trap26	28.93465568	12.4	41.5	7.714285714	65.40857143	savanna	pnm
trap27	34.38127351	18.46666667	40.43333333	3.833333333	54.46	savanna	pnm
trap28	22.45867806	14.3	42.46666667	8.6	73.77	savanna	pnm
trap29	23.07646154	10.425	32.1	6.15	60.175	savanna	pnm
trap30	33.59526852	16.6	43.95	46	115.125	savanna	pnm
trap31	20.88281481	15.28	43.04	17.4	81.49	savanna	pnm
trap32	38.943	16.8	39.5	3.4	50.59	savanna	pnm
trap33	32.87953846	13.5	36	2.2	47.26	savanna	pnm
trap34	29.78984259	17.2	44.15	46.75	111.71	savanna	pnm
trap35	38.91893877	21.93333333	54.06666667	57.44444444	142.91	savanna	pnm
trap36	22.50549383	13.43333333	41.86666667	16.33333333	89.4	forest	pnm
trap37	NA	NA	NA	NA	NA	forest	pnm
trap38	NA	NA	NA	NA	NA	forest	pnm
trap39	18.90175926	14.5	44.25	9.35	76.46	forest	pnm
trap40	13.67711325	22.475	39.725	22.35	74.87	forest	pnm
trap41	31.01681624	18.3	39.75	5.6	59.805	forest	pnm
trap42	NA	NA	NA	NA	NA	forest	pnm
trap43	NA	NA	NA	NA	NA	forest	pnm
trap44	NA	NA	NA	NA	NA	forest	pnm
trap45	NA	NA	NA	NA	NA	forest	pnm
trap46	NA	NA	NA	NA	NA	forest	pnm
trap47	37.64444444	16.1	45.2	13	80.78	forest	pnm
trap48	29.43936508	20.1	46.6	11.5	78.84	forest	pnm
trap49	NA	NA	NA	NA	NA	forest	pnm
trap50	14.54722222	13	43.4	13.25	86.435	forest	pnm
